# Supplementary material for: Ultra-Fast Construction of Novel S-Scheme CuBi2O4/CuO Heterojunction for Selectively Photocatalytic CO2 Conversion to CO
Source: Nanomaterials (Basel). 2022 Sep 19;12(18):3247. doi: 10.3390/nano12183247 (PMC9504175; doi:10.3390/nano12183247)
Supplement: Supplementary file 1 [file nanomaterials-12-03247-s001.zip]

Archive with 1 entries (1 files):
- nanomaterials-1894714-supplementary.pdf
